# Supplementary material for: Genomic Analyses of Human Sapoviruses Detected over a 40-Year Period Reveal Disparate Patterns of Evolution among Genotypes and Genome Regions
Source: Viruses. 2020 May 7;12(5):516. doi: 10.3390/v12050516 (PMC7290424; doi:10.3390/v12050516)
Supplement: Supplementary file 1 [file viruses-12-00516-s001.zip]

Archive with 5 entries (4 files):
- Table_S1.xlsx
- __MACOSX/
- __MACOSX/._Table_S1.xlsx
- Table_S2.xlsx
- __MACOSX/._Table_S2.xlsx
