# Supplementary material for: Genomic Analyses of Human Sapoviruses Detected over a 40-Year Period Reveal Disparate Patterns of Evolution among Genotypes and Genome Regions
Source: Viruses. 2020 May 7;12(5):516. doi: 10.3390/v12050516 (PMC7290424; doi:10.3390/v12050516)
Supplement: Supplementary file 1 [file viruses-12-00516-s001.zip › Table_S1.xlsx]

## Sheet: Sheet1
	Table S1: Dataset
	Dataset	Accession number	Strain	Host	Country	Year	Length	Genotype
	This study	MN794208	HK37	Homo sapiens	Hong Kong	1977	7402	GI.1
	This study	MN794217	KL134	Homo sapiens	Malaysia	1978	7460	GII.1
	This study	MN794205	C102	Homo sapiens	French Guiana	1978	7450	GI.2
	This study	MN794207	C130	Homo sapiens	French Guiana	1978	7403	GI.1
	This study	MN794206	C117	Homo sapiens	French Guiana	1978	7403	GI.1
	This study	MN794211	C86	Homo sapiens	French Guiana	1978	7460	GII.1
	This study	MN794215	HK7	Homo sapiens	Hong Kong	1976	7460	GII.1
	This study	MN794216	HK9	Homo sapiens	Hong Kong	1976	7460	GII.1
	This study	MN794212	HK13	Homo sapiens	Hong Kong	1976	7460	GII.1
	This study	MN794213	HK14	Homo sapiens	Hong Kong	1976	7460	GII.1
	This study	MN794214	HK24	Homo sapiens	Hong Kong	1976	7460	GII.1
	This study	MN794209	KL43	Homo sapiens	Malaysia	1978	7403	GI.1
	This study	MN794218	T003	Homo sapiens	Tunisia	1976	7419	GII.4
	This study	MN794210	T053	Homo sapiens	Tunisia	1976	7403	GI.1
	GenBank	AB046353	Yak2	Homo sapiens	Japan	2000	1613	GIV.1
	GenBank	AB242325	Osaka5862	Homo sapiens	Japan	2005	1074	GI.4
	GenBank	AB242326	Osaka5821	Homo sapiens	Japan	2004	1074	GI.4
	GenBank	AB253740	Yokote1	Homo sapiens	Japan	2006	2278	GI.5
	GenBank	AB258427	Chiba41413	Homo sapiens	Japan	2004	2308	GI.2
	GenBank	AB258428	Ehime04-1680	Homo sapiens	Japan	2004	2283	GI.7
	GenBank	AB429084	Kumamoto6	Homo sapiens	Japan	2003	2289	GII.4
	GenBank	AB436383	Nagano18-4	Homo sapiens	Japan	2004	2261	GI.1
	GenBank	AB436384	Nagano18-9	Homo sapiens	Japan	2004	2261	GI.1
	GenBank	AB436385	Nagano10-1	Homo sapiens	Japan	2007	2264	GIV.1
	GenBank	AB436386	Nagano10-3	Homo sapiens	Japan	2007	2264	GIV.1
	GenBank	AB448757	Ehime1007K	Homo sapiens	Japan	2007	2264	GIV.1
	GenBank	AB448758	Ehime1044C	Homo sapiens	Japan	2007	2264	GIV.1
	GenBank	AB448759	Ehime1056B	Homo sapiens	Japan	2007	2264	GIV.1
	GenBank	AB448760	Ehime1059D	Homo sapiens	Japan	2007	2264	GIV.1
	GenBank	AB448761	Ehime683S	Homo sapiens	Japan	2007	2264	GIV.1
	GenBank	AB448762	Ehime742S	Homo sapiens	Japan	2007	2261	GI.1
	GenBank	AB448763	Ehime1097S	Homo sapiens	Japan	2007	2266	GIV.1
	GenBank	AB448764	Ehim1111S	Homo sapiens	Japan	2007	2264	GIV.1
	GenBank	AB448765	Ehim1116S	Homo sapiens	Japan	2007	2264	GIV.1
	GenBank	AB448766	Ehim1121S	Homo sapiens	Japan	2007	2264	GIV.1
	GenBank	AB455791	Kyoto1	Homo sapiens	Japan	2007	2264	GIV.1
	GenBank	AB455792	Yokohama16-4	Homo sapiens	Japan	2007	2264	GIV.1
	GenBank	AB455793	Kushiro5	Homo sapiens		2007	7477	GII.3
	GenBank	AB455794	Nayoro4	Homo sapiens	Japan	2005	2304	GII.3
	GenBank	AB455795	Yakumo8	Homo sapiens	Japan	2000	2254	GIV.1
	GenBank	AB455796	Nobeoka-1-1-day3	Homo sapiens	Japan	2005	2307	GI.2
	GenBank	AB455798	Nobeoka-1-2-day15	Homo sapiens	Japan	2005	2307	GI.2
	GenBank	AB455800	Nobeoka-1-3-day6	Homo sapiens	Japan	2005	2307	GI.2
	GenBank	AB455803	Nichinan-2-1-day3	Homo sapiens	Japan	2005	2277	GI.6
	GenBank	AB522390	D1714-B	Homo sapiens	Japan	2008	7452	GI.7
	GenBank	AB522391	D1711-A	Homo sapiens	Japan	2008	2303	GII.3
	GenBank	AB522392	D1718-B	Homo sapiens	Japan	2008	2303	GII.3
	GenBank	AB522397	D1737-A	Homo sapiens	Japan	2008	7461	GII.4
	GenBank	AB607855	Aichi	Homo sapiens	Japan	2010	2307	GI.2
	GenBank	AB614356	BR-DF01	Homo sapiens	Brazil	2009	7476	GI.2
	GenBank	AB622429	Tokyo_08-762	Homo sapiens	Japan	2008	2357	GII.3
	GenBank	AB622432	Tokyo_08-1337	Homo sapiens	Japan	2008	2312	GI.1
	GenBank	AB622434	Tokyo_08-2429	Homo sapiens	Japan	2008	2283	GII.6
	GenBank	AB622435	Tokyo_08-2439	Homo sapiens	Japan	2008	2330	GI.6
	GenBank	AB622436	Tokyo_08-2932	Homo sapiens	Japan	2008	2312	GI.1
	GenBank	AB622437	Tokyo_08-3677	Homo sapiens	Japan	2008	2313	GI.1
	GenBank	AB622438	Tokyo_08-3959	Homo sapiens	Japan	2008	2358	GII.3
	GenBank	AB622439	Tokyo_08-3992	Homo sapiens	Japan	2008	2312	GI.1
	GenBank	AB622441	Tokyo_08-5148	Homo sapiens	Japan	2009	2356	GII.3
	GenBank	AB623037	OH08021	Homo sapiens	Japan	2008	7442	GI.3
	GenBank	AB630067	20072248	Homo sapiens	Japan	2008	7462	GII.7
	GenBank	AB630068	20082029	Homo sapiens	Japan	2008	7475	GII.3
	GenBank	AB630340	MiyagiGeO38	Homo sapiens	Japan	2009	2307	GI.2
	GenBank	AB775659	NGY-1	Homo sapiens	Japan	2012	7521	GV.2
	GenBank	AB894245	Ishigaki35	Homo sapiens	Japan	2012	1385	GI.2
	GenBank	AB894247	Ishigaki37	Homo sapiens	Japan	2012	1385	GI.2
	GenBank	AB924385	y10-V423	Homo sapiens	Japan	2010	3160	GV.1
	GenBank	AF294739	Potsdam	Homo sapiens	Germany	2000	2571	GI.2
	GenBank	AF435812	Mex340	Homo sapiens	Mexico	1990	2291	GII.2
	GenBank	AJ249939	Bristol	Homo sapiens	United Kingdom	1998	7490	GII.1
	GenBank	AJ251991	Lyon30388	Homo sapiens	France	1998	3032	GI.1
	GenBank	AJ271056	Lyon598	Homo sapiens	France	1997	3077	GII.1
	GenBank	AJ606689	Chiba990727	Homo sapiens	Japan	1999	2285	GII.2
	GenBank	AJ606690	Chiba990763	Homo sapiens	Japan	1999	2303	GII.3
	GenBank	AJ606691	Chiba991172	Homo sapiens	Japan	1999	2305	GII.3
	GenBank	AJ606692	Chiba20003	Homo sapiens	Japan	2001	2316	GII.1
	GenBank	AJ606693	496	Homo sapiens	Japan	2000	7436	GI.4
	GenBank	AJ606694	764	Homo sapiens	Japan	2000	7443	GI.6
	GenBank	AJ606695	Chiba10250	Homo sapiens	Japan	2001	2260	GI.1
	GenBank	AJ606696	Chiba10658	Homo sapiens	Japan	2001	2273	GI.3
	GenBank	AJ606697	Ehime99-1596	Homo sapiens	Japan	1999	2254	GIV.1
	GenBank	AJ606698	Ehime2K-814	Homo sapiens	Japan	2000	2278	GI.5
	GenBank	AJ606699	Ehime01-1669	Homo sapiens	Japan	2001	2290	GV.1
	GenBank	AJ786349	Chiba671	Homo sapiens	Japan	1999	7420	GIV.1
	GenBank	AJ786350	Chiba40507	Homo sapiens	Japan	2004	2305	GII.3
	GenBank	AJ786352	Ishikawa03-158	Homo sapiens	Japan	2003	2290	GV.1
	GenBank	AY237419	Mc2	Homo sapiens	Thailand	2002	7490	GII.1
	GenBank	AY237420	Mc10	Homo sapiens	Thailand	2000	7458	GII.2
	GenBank	AY237422	Mc114	Homo sapiens	Japan	2001	7429	GI.1
	GenBank	AY237423	N21	Homo sapiens	Thailand	2000-2001	7429	GI.1
	GenBank	AY289803	Arg39	Homo sapiens	Argentina	1995	2290	GV.1
	GenBank	AY289804	cruise ship	Homo sapiens	USA	2000	2275	GII.5
	GenBank	AY646853	NongKhai-50	Homo sapiens	Thailand	2002-2003	7429	GI.1
	GenBank	AY646854	Chanthaburi-74	Homo sapiens	Thailand	2002-2003	7429	GI.1
	GenBank	AY646855	SaKaeo-15	Homo sapiens	Thailand	2004	7459	GII.6
	GenBank	AY646856	NongKhai-24	Homo sapiens	Thailand	2002-2003	7500	GV.1
	GenBank	DQ058829	Ehime1107	Homo sapiens	Japan	2002	7427	GIV.1
	GenBank	DQ104357	Sydney3	Homo sapiens	Australia	2004	1653	GIV.1
	GenBank	DQ104360	Sydney53	Homo sapiens	Australia	2004	1683	GII.3
	GenBank	DQ125333	SW278	Homo sapiens	Sweden	2004	7437	GIV.1
	GenBank	DQ366344	Ehime475	Homo sapiens	Japan	2004	7500	GV.1
	GenBank	DQ366345	Ehime643	Homo sapiens	Japan	2000	7447	GI.5
	GenBank	DQ366346	Ehime1596	Homo sapiens	Japan	1999	7428	GIV.1
	GenBank	DQ395300	Maizuru6728	Homo sapiens	Japan	2005	1098	GI.1
	GenBank	EF213768	Nay1	Homo sapiens	Japan	2005	1180	GII.3
	GenBank	EU124657	9-5_Taipei	Homo sapiens	Taiwan	2007	2152	GI.2
	GenBank	FJ445104	Maizuru8256	Homo sapiens	Japan	2008	1074	GIV.1
	GenBank	FJ445105	Maizuru8208	Homo sapiens	Japan	2008	1074	GIV.1
	GenBank	FJ445106	Maizuru8252	Homo sapiens	Japan	2008	1074	GIV.1
	GenBank	FJ445109	Maizuru8246	Homo sapiens	Japan	2008	1074	GIV.1
	GenBank	FJ445110	Maizuru8247	Homo sapiens	Japan	2008	1074	GIV.1
	GenBank	FJ844411	HUN3739	Homo sapiens	Hungary	2008	6570	GI.2
	GenBank	GU724600	Graz1561	Homo sapiens	Austria	2008	1129	GIV.1
	GenBank	HM002617	Sapporo_MT-2010	Homo sapiens	Japan	1982	7433	GI.1
	GenBank	HM030920	8711_Maizuru	Homo sapiens	Japan	2008	1684	GI.1
	GenBank	HM030921	8734_Maizuru	Homo sapiens	Japan	2008	1684	GI.1
	GenBank	HM030922	8743_Maizuru	Homo sapiens	Japan	2008	1684	GI.1
	GenBank	HM030923	8894_Osaka	Homo sapiens	Japan	2009	1684	GI.1
	GenBank	JX993277	BE-HPI01	Homo sapiens	Germany	2012	7476	GI.2
	GenBank	KC962463	GP2_Apr08_1416	Homo sapiens	South Africa	2008	1093	GIV.1
	GenBank	KF924393	VIG-AM-116006	Homo sapiens	Brazil	2011	1095	GII.4
	GenBank	KM092506	13-SaV-1-2	Homo sapiens	Taiwan	2013	2376	GI.2
	GenBank	KM092507	13-SaV-2-2	Homo sapiens	Taiwan	2013	2418	GI.2
	GenBank	KM092508	13-SaV-2-3	Homo sapiens	Taiwan	2013	2418	GI.2
	GenBank	KM092509	13-SaV-3-2	Homo sapiens	Taiwan	2013	2384	GII.3
	GenBank	KM092510	14-SaV-6	Homo sapiens	Taiwan	2014	1618	GII.2
	GenBank	KM092511	14-SaV-2-3	Homo sapiens	Taiwan	2014	2380	GII.8
	GenBank	KP067444	PHL-TGO12-028	Homo sapiens	Philippines	2012	7460	GII.4
	GenBank	KP298674	ROK62	Homo sapiens	South Korea	2013	7429	GI.1
	GenBank	KT306742	Peru-143	Homo sapiens	Peru	2009	1671	GII.8
	GenBank	KT327081	Zhejiang1	Homo sapiens	China	2014	7441	GI.1
	GenBank	KX274477	LNOV_116006	Homo sapiens	Brazil	2011	7450	GII.4
	GenBank	KX431437	0003_Sollentuna	Homo sapiens	Sweden	2016	7563	GV.2
	GenBank	KX894314	05-099-515477	Homo sapiens	Taiwan	2014	7408	GII.8
	GenBank	KX894315	05-099-515478	Homo sapiens	Taiwan	2014	7450	GII.8
	GenBank	KX980412	Hunan	Homo sapiens	China	2016	7429	GI.1
	GenBank	KY040366	Sweden_Sollentuna_2016	Homo sapiens	Sweden	2016	7531	GV.2
	GenBank	KY471452	NS12-N3890	Homo sapiens	Russia	2012	1359	GI.1
	GenBank	LC081155	OH12009	Homo sapiens	Japan	2012	2307	GI.2
	GenBank	LC081162	OH12095	Homo sapiens	Japan	2012	2307	GI.2
	GenBank	LC081164	OH13013	Homo sapiens	Japan	2013	2307	GI.2
	GenBank	LC081166	OH13019	Homo sapiens	Japan	2013	2307	GI.2
	GenBank	LC081169	OH13028	Homo sapiens	Japan	2013	2308	GI.2
	GenBank	LC081170	OH13033	Homo sapiens	Japan	2013	2307	GI.2
	GenBank	LC081178	OH13068	Homo sapiens	Japan	2013	2307	GI.2
	GenBank	LC190463	Kashiwa 1	Homo sapiens	Japan	2010	7448	GII.5
	GenBank	LC380411	FP05284	Homo sapiens	Japan	2005	7443	GI.6
	GenBank	MF431582	Dublin	Homo sapiens	Ireland	2016	7463	GI.2
	GenBank	MF462287	PNV021589	Homo sapiens	Peru	2009	7451	GII.8
	GenBank	MF462288	PNV010961	Homo sapiens	Peru	2008	7452	GII.8
	GenBank	MF589697	NS12-N4021	Homo sapiens	Russia	2012	1362	GII.1
	GenBank	MF944258	20151018	Homo sapiens	China	2015	7484	GII.3
	GenBank	MG012397	Nashville9427	Homo sapiens	USA	2014	7356	GI.1
	GenBank	MG012398	Lima1845	Homo sapiens	Peru	2014	7311	GI.1
	GenBank	MG012399	Portland3639	Homo sapiens	USA	2014	7381	GI.1
	GenBank	MG012400	Nashville9491	Homo sapiens	USA	2014	7346	GI.1
	GenBank	MG012401	Siaya1927	Homo sapiens	Kenya	2006	7332	GI.3
	GenBank	MG012402	Nashville9360	Homo sapiens	USA	2014	7468	GII.1
	GenBank	MG012403	Nashville9422	Homo sapiens	USA	2014	7464	GII.1
	GenBank	MG012404	Nashville9353	Homo sapiens	USA	2015	7363	GII.1
	GenBank	MG012405	Nashville9511	Homo sapiens	USA	2014	7417	GII.1
	GenBank	MG012407	Nashville9525	Homo sapiens	USA	2014	7448	GII.1
	GenBank	MG012409	Nashville9385	Homo sapiens	USA	2015	7388	GII.1
	GenBank	MG012410	Nashville9521	Homo sapiens	USA	2014	7418	GII.2
	GenBank	MG012411	Nashville9331	Homo sapiens	USA	2016	7375	GII.2
	GenBank	MG012412	Nashville9393	Homo sapiens	USA	2015	7429	GII.2
	GenBank	MG012413	Nashville9795	Homo sapiens	USA	2013	7372	GII.2
	GenBank	MG012414	Leon6701	Homo sapiens	Nicaragua	2010	7453	GII.3
	GenBank	MG012415	Nashville9517	Homo sapiens	USA	2014	7452	GII.3
	GenBank	MG012416	Leon6708	Homo sapiens	Nicaragua	2010	7454	GII.3
	GenBank	MG012417	Lima1856	Homo sapiens	Peru	2015	7454	GII.3
	GenBank	MG012418	Nashville9513	Homo sapiens	USA	2014	7464	GII.3
	GenBank	MG012419	Nashville9354	Homo sapiens	USA	2015	7439	GII.3
	GenBank	MG012420	Lima1858	Homo sapiens	Peru	2015	7418	GIV.1
	GenBank	MG012421	Nashville9489	Homo sapiens	USA	2014	7415	GIV.1
	GenBank	MG012422	Portland3644	Homo sapiens	USA	2015	7387	GIV.1
	GenBank	MG012423	Portland3632	Homo sapiens	USA	2014	7358	GIV.1
	GenBank	MG012424	Portland3629	Homo sapiens	USA	2014	7420	GIV.1
	GenBank	MG012425	Portland3587	Homo sapiens	USA	2014	7359	GIV.1
	GenBank	MG012426	Portland3636	Homo sapiens	USA	2014	7329	GIV.1
	GenBank	MG012427	Portland3633	Homo sapiens	USA	2014	7383	GIV.1
	GenBank	MG012428	Portland3602	Homo sapiens	USA	2014	7361	GIV.1
	GenBank	MG012429	Lima1861	Homo sapiens	Peru	2016	7389	GIV.1
	GenBank	MG012430	Nashville9327	Homo sapiens	USA	2016	7348	GIV.1
	GenBank	MG012431	Lima1869	Homo sapiens	Peru	2016	7402	GIV.1
	GenBank	MG012432	Lima1871	Homo sapiens	Peru	2016	7387	GIV.1
	GenBank	MG012433	Nashville9424	Homo sapiens	USA	2014	7455	GV.1
	GenBank	MG012434	Nashville9492	Homo sapiens	USA	2014	7499	GV.1
	GenBank	MG012435	Nashville9691-1	Homo sapiens	USA	2013	7425	GI.1
	GenBank	MG012436	Lima1870	Homo sapiens	Peru	2016	7424	GI.1
	GenBank	MG012437	Nashville9432	Homo sapiens	USA	2014	7388	GI.1
	GenBank	MG012438	Nashville9478	Homo sapiens	USA	2014	7428	GI.1
	GenBank	MG012439	Lima1863	Homo sapiens	Peru	2016	7429	GI.1
	GenBank	MG012440	Nashville9411	Homo sapiens	USA	2015	7449	GI.2
	GenBank	MG012441	Oakland6371	Homo sapiens	USA	2016	7465	GI.2
	GenBank	MG012442	Oakland3023	Homo sapiens	USA	2016	7457	GI.2
	GenBank	MG012443	Nashville9367	Homo sapiens	USA	2015	7430	GI.6
	GenBank	MG012444	Nashville9343	Homo sapiens	USA	2015	7483	GII.1
	GenBank	MG012445	Nashville9346	Homo sapiens	USA	2015	7394	GII.1
	GenBank	MG012446	Lima1873	Homo sapiens	Peru	2016	7398	GII.4
	GenBank	MG012447	Nashville9349	Homo sapiens	USA	2015	7383	GII.5
	GenBank	MG012448	SantaRosa3812	Homo sapiens	Guatemala	2014	7447	GII.5
	GenBank	MG012449	Nashville9387	Homo sapiens	USA	2015	7432	GII.5
	GenBank	MG012450	SantaRosa3693	Homo sapiens	Guatemala	2015	7448	GII.5
	GenBank	MG012451	Lima1868	Homo sapiens	Peru	2016	7434	GII.5
	GenBank	MG012452	Monterey6284	Homo sapiens	USA	2016	7447	GII.8
	GenBank	MG012453	Monterey6283	Homo sapiens	USA	2016	7404	GII.8
	GenBank	MG012454	Leon1751	Homo sapiens	Nicaragua	2010	7401	GIV.1
	GenBank	MG012455	Portland3651	Homo sapiens	USA	2014	7426	GIV.1
	GenBank	MG012456	Portland3649	Homo sapiens	USA	2015	7413	GIV.1
	GenBank	MG012457	Portland3641	Homo sapiens	USA	2015	7420	GIV.1
	GenBank	MG012458	Portland3643	Homo sapiens	USA	2015	7412	GIV.1
	GenBank	MG012459	Portland3631	Homo sapiens	USA	2014	7414	GIV.1
	GenBank	MG012460	Quetzaltenango3711	Homo sapiens	Guatemala	2014	7436	GIV.1
	GenBank	MG012461	Lima1862	Homo sapiens	Peru	2016	7437	GIV.1
	GenBank	MG012462	Lima1864	Homo sapiens	Peru	2016	7415	GIV.1
	GenBank	MG012463	Lima1865	Homo sapiens	Peru	2016	7437	GIV.1
	GenBank	MG132174	Shenzhen-4	Homo sapiens	China	2016	2307	GI.2
	GenBank	MG132176	Shenzhen-10	Homo sapiens	China	2016	2307	GI.2
	GenBank	MG132178	Shenzhen-23	Homo sapiens	China	2016	2307	GI.2
	GenBank	MG489878	Shenzhen-8	Homo sapiens	China	2015	2301	GII.3
	GenBank	MG515473	Shenzhen-3	Homo sapiens	China	2015	7474	GII.3
	GenBank	MG515474	Shenzhen-5	Homo sapiens	China	2015	7474	GII.3
	GenBank	MG515475	Shenzhen-6	Homo sapiens	China	2015	7474	GII.3
	GenBank	MG515476	Shenzhen-2	Homo sapiens	China	2016	7476	GI.2
	GenBank	MG515477	Shenzhen-5	Homo sapiens	China	2016	7476	GI.2
	GenBank	MG515478	Shenzhen-10	Homo sapiens	China	2016	7476	GI.2
	GenBank	MG515479	Shenzhen-22	Homo sapiens	China	2016	7476	GI.2
	GenBank	MG571779	clone V1D	Homo sapiens	Venezuela	2015	7351	GV.1
	GenBank	MG571780	clone V9D	Homo sapiens	Venezuela	2015	7352	GV.1
	GenBank	MG571782	clone V13D	Homo sapiens	Venezuela	2015	6561	GV.1
	GenBank	MG571783	clone V14D	Homo sapiens	Venezuela	2015	7333	GV.1
	GenBank	MG571784	clone V18D	Homo sapiens	Venezuela	2015	7308	GV.1
	GenBank	MG674583	Lima1867	Homo sapiens	Peru	2016	7300	GII.8
	GenBank	MG674584	Lima1859	Homo sapiens	Peru	2015	7450	GII.8
	GenBank	MH018130	NS18-KhR	Homo sapiens	Russia	2018	1366	GII.3
	GenBank	MH477427	GZ2013-L013	Homo sapiens	China	2013	1707	GI.1
	GenBank	MH477428	GZ2013-L030	Homo sapiens	China	2013	1707	GI.1
	GenBank	MH477429	GZ2014-L078	Homo sapiens	China	2014	1707	GI.1
	GenBank	MH477433	GZ2015-L333	Homo sapiens	China	2015	1707	GI.1
	GenBank	MH477436	GZ2015-L454	Homo sapiens	China	2015	1707	GI.1
	GenBank	MH922771	Siaya0506	Homo sapiens	Kenya	2008	7435	GII.NA1
	GenBank	MH922772	Siaya2345	Homo sapiens	Kenya	2005	7204	GII.NA1
	GenBank	MH922773	Siaya0494	Homo sapiens	Kenya	2008	7418	GII.6
	GenBank	MH922774	Siaya2158	Homo sapiens	Kenya	2006	7382	GII.2
	GenBank	U65427	Sapporo	Homo sapiens	Japan	1982	3161	GI.1
	GenBank	U73124	Parkville	Homo sapiens		1994	3085	GI.2
	GenBank	U95643	Houston_86	Homo sapiens	USA	1986	3138	GI.1
	GenBank	U95644	Houston_90	Homo sapiens	USA	1990	3167	GI.2
	GenBank	U95645	London_29845	Homo sapiens	United Kingdom	1992	3178	GII.1
	GenBank	X86560	Manchester	Homo sapiens	United Kingdom	1993	7431	GI.1
