# Supplementary material for: Genomic Analyses of Human Sapoviruses Detected over a 40-Year Period Reveal Disparate Patterns of Evolution among Genotypes and Genome Regions
Source: Viruses. 2020 May 7;12(5):516. doi: 10.3390/v12050516 (PMC7290424; doi:10.3390/v12050516)
Supplement: Supplementary file 1 [file viruses-12-00516-s001.zip › Table_S2.xlsx]

## Sheet: Sheet1
	Table S2: Accession numbers, depth of coverage, and nucleotide length of the consensus sequences from newly obtained sapovirus strains.
	Sample ID	Genotype	Accession number	Collection Date	Origin	Average depth coverage (range)	Length (nt)
	HK37	GI.1	MN794208	1977-12-06	Hong Kong	22516 (1237 – 30063)	7402
	KL134	GII.1	MN794217	1978-07-13	Malaysia	11676 (332 – 18983)	7460
	C102	GI.2	MN794205	1978-03-02	French Guiana	12936 (354 – 18282)	7450
	C130	GI.1	MN794207	1978-06-08	French Guiana	14352 (385 – 21304)	7403
	C117	GI.1	MN794206	1978-05-25	French Guiana	12564 (393 – 19089)	7403
	C86	GII.1	MN794211	1978-02-21	French Guiana	12241 (191 – 26299)	7460
	HK7	GII.1	MN794215	1976-12-06	Hong Kong	14588 (278 – 31005)	7460
	HK9	GII.1	MN794216	1976-12-06	Hong Kong	10873 (205 – 25248)	7460
	HK13	GII.1	MN794212	1976-12-07	Hong Kong	12505 (451 – 19433)	7460
	HK14	GII.1	MN794213	1976-12-06	Hong Kong	15762 (444 – 26174)	7460
	HK24	GII.1	MN794214	1976-12-14	Hong Kong	11162 (309 – 20190)	7460
	KL43	GI.1	MN794209	1978-03-23	Malaysia	10915 (391 – 17261)	7403
	T003	GII.4	MN794218	1976-06-20	Tunisia	6026 (360 – 11012)	7419
	T053	GI.1	MN794210	1976-08-23	Tunisia	7510 (221 – 12222)	7403
